# Supplementary material for: Identification of AREB/ABF Gene Family Involved in the Response of ABA under Salt and Drought Stresses in Jute (Corchorus olitorius L.)
Source: Plants (Basel). 2023 Mar 3;12(5):1161. doi: 10.3390/plants12051161 (PMC10005393; doi:10.3390/plants12051161)
Supplement: Supplementary file 1 [file plants-12-01161-s001.zip]

Archive with 1 entries (1 files):
- plants-2242797-supplementary.pdf
